# Supplementary material for: Antimicrobial activity of peptoids against Metallo-β-lactamase-producing Klebsiella pneumoniae, Acinetobacter baumannii, Pseudomonas aeruginosa, and other WHO priority pathogens, including Candida auris
Source: J Appl Microbiol. 2025 Feb 11;136(3):lxaf031. doi: 10.1093/jambio/lxaf031 (PMC11879280; doi:10.1093/jambio/lxaf031)
Supplement: lxaf031_Supplemental_File [file lxaf031_supplemental_file.zip]

Archive with 1 entries (1 files):
- Biofilm disruption.xlsx
