# Supplementary material for: Antimicrobial activity of peptoids against Metallo-β-lactamase-producing Klebsiella pneumoniae, Acinetobacter baumannii, Pseudomonas aeruginosa, and other WHO priority pathogens, including Candida auris
Source: J Appl Microbiol. 2025 Feb 11;136(3):lxaf031. doi: 10.1093/jambio/lxaf031 (PMC11879280; doi:10.1093/jambio/lxaf031)
Supplement: lxaf031_Supplemental_File [file lxaf031_supplemental_file.zip › Biofilm disruption.xlsx]

## Sheet: Sheet1
	Av. of readings		Blank corrected- 570 nm					Mature biofilm inhibition
	500	250	125	62.5	31.25	15.625	7.8125	3.90625	1.95312	0.976562	GC
TM8	0.02	0.02	-0.0001	0	0.129	0.49	0.456	0.871	1.307	1.684	1.115
	2048	1024	512	256	128	64	32	16	8	4	GC
Fluconazole	0.008	0.104	0.145	0.345	0.95	2.186	2.12	2.232	2.348	2.95	1.918
